# Supplementary material for: Predictors of Long-Term Prognosis Focused on Kidney Function in Patients with Chronic Coronary Syndrome
Source: Diseases. 2026 Feb 19;14(2):78. doi: 10.3390/diseases14020078 (PMC12939443; doi:10.3390/diseases14020078)
Supplement: Supplementary file 1 [file diseases-14-00078-s001.zip]

Archive with 6 entries (6 files):
- Figure S3.jpg
- Table S1.pdf
- Table S2.pdf
- Table S3.pdf
- Figure S1.jpg
- Figure S2.jpg
